# Supplementary material for: A Proposal for a Consolidated Structural Model of the CagY Protein of Helicobacter pylori
Source: Int J Mol Sci. 2023 Nov 26;24(23):16781. doi: 10.3390/ijms242316781 (PMC10706595; doi:10.3390/ijms242316781)
Supplement: Supplementary file 1 [file ijms-24-16781-s001.zip]

Archive with 89 entries (86 files):
- Supplementary_material/
- __MACOSX/._Supplementary_material
- Supplementary_material/.DS_Store
- __MACOSX/Supplementary_material/._.DS_Store
- Supplementary_material/._.DS_Store
- Supplementary_material/Figures/
- __MACOSX/Supplementary_material/._Figures
- Supplementary_material/._Figures
- Supplementary_material/Tables/
- __MACOSX/Supplementary_material/._Tables
- Supplementary_material/._Tables
- Supplementary_material/Figures/.DS_Store
- __MACOSX/Supplementary_material/Figures/._.DS_Store
- Supplementary_material/Figures/._.DS_Store
- Supplementary_material/Figures/FigS1.png
- __MACOSX/Supplementary_material/Figures/._FigS1.png
- Supplementary_material/Figures/._FigS1.png
- Supplementary_material/Figures/FigS10.png
- __MACOSX/Supplementary_material/Figures/._FigS10.png
- Supplementary_material/Figures/._FigS10.png
- Supplementary_material/Figures/FigS11.png
- __MACOSX/Supplementary_material/Figures/._FigS11.png
- Supplementary_material/Figures/._FigS11.png
- Supplementary_material/Figures/FigS12.png
- __MACOSX/Supplementary_material/Figures/._FigS12.png
- Supplementary_material/Figures/._FigS12.png
- Supplementary_material/Figures/FigS13.png
- __MACOSX/Supplementary_material/Figures/._FigS13.png
- Supplementary_material/Figures/._FigS13.png
- Supplementary_material/Figures/FigS14.png
- __MACOSX/Supplementary_material/Figures/._FigS14.png
- Supplementary_material/Figures/._FigS14.png
- Supplementary_material/Figures/FigS15.png
- __MACOSX/Supplementary_material/Figures/._FigS15.png
- Supplementary_material/Figures/._FigS15.png
- Supplementary_material/Figures/FigS16.png
- __MACOSX/Supplementary_material/Figures/._FigS16.png
- Supplementary_material/Figures/._FigS16.png
- Supplementary_material/Figures/FigS2.png
- __MACOSX/Supplementary_material/Figures/._FigS2.png
- Supplementary_material/Figures/._FigS2.png
- Supplementary_material/Figures/FigS3.png
- __MACOSX/Supplementary_material/Figures/._FigS3.png
- Supplementary_material/Figures/._FigS3.png
- Supplementary_material/Figures/FigS4.png
- __MACOSX/Supplementary_material/Figures/._FigS4.png
- Supplementary_material/Figures/._FigS4.png
- Supplementary_material/Figures/FigS5.png
- __MACOSX/Supplementary_material/Figures/._FigS5.png
- Supplementary_material/Figures/._FigS5.png
- Supplementary_material/Figures/FigS6.png
- __MACOSX/Supplementary_material/Figures/._FigS6.png
- Supplementary_material/Figures/._FigS6.png
- Supplementary_material/Figures/FigS7.png
- __MACOSX/Supplementary_material/Figures/._FigS7.png
- Supplementary_material/Figures/._FigS7.png
- Supplementary_material/Figures/FigS8.png
- __MACOSX/Supplementary_material/Figures/._FigS8.png
- Supplementary_material/Figures/._FigS8.png
- Supplementary_material/Figures/FigS9.png
- __MACOSX/Supplementary_material/Figures/._FigS9.png
- Supplementary_material/Figures/._FigS9.png
- Supplementary_material/Figures/Supplementary_Figures.docx
- __MACOSX/Supplementary_material/Figures/._Supplementary_Figures.docx
- Supplementary_material/Figures/._Supplementary_Figures.docx
- Supplementary_material/Figures/Supplementary_Figures.pdf
- __MACOSX/Supplementary_material/Figures/._Supplementary_Figures.pdf
- Supplementary_material/Figures/._Supplementary_Figures.pdf
- Supplementary_material/Tables/Suplemmentary_Table_1.xlsx
- __MACOSX/Supplementary_material/Tables/._Suplemmentary_Table_1.xlsx
- Supplementary_material/Tables/._Suplemmentary_Table_1.xlsx
- Supplementary_material/Tables/Suplemmentary_Table_2.xlsx
- __MACOSX/Supplementary_material/Tables/._Suplemmentary_Table_2.xlsx
- Supplementary_material/Tables/._Suplemmentary_Table_2.xlsx
- Supplementary_material/Tables/Supplementary_Tables.docx
- __MACOSX/Supplementary_material/Tables/._Supplementary_Tables.docx
- Supplementary_material/Tables/._Supplementary_Tables.docx
- Supplementary_material/Tables/Suplemmentary_Table_5.xlsx
- __MACOSX/Supplementary_material/Tables/._Suplemmentary_Table_5.xlsx
- Supplementary_material/Tables/._Suplemmentary_Table_5.xlsx
- Supplementary_material/Tables/Supplementary_Tables.pdf
- __MACOSX/Supplementary_material/Tables/._Supplementary_Tables.pdf
- Supplementary_material/Tables/._Supplementary_Tables.pdf
- Supplementary_material/Tables/Suplemmentary_Table_3.xlsx
- __MACOSX/Supplementary_material/Tables/._Suplemmentary_Table_3.xlsx
- Supplementary_material/Tables/._Suplemmentary_Table_3.xlsx
- Supplementary_material/Tables/Suplemmentary_Table_4.xls
- __MACOSX/Supplementary_material/Tables/._Suplemmentary_Table_4.xls
- Supplementary_material/Tables/._Suplemmentary_Table_4.xls
