# Supplementary material for: A Proposal for a Consolidated Structural Model of the CagY Protein of Helicobacter pylori
Source: Int J Mol Sci. 2023 Nov 26;24(23):16781. doi: 10.3390/ijms242316781 (PMC10706595; doi:10.3390/ijms242316781)
Supplement: Supplementary file 1 [file ijms-24-16781-s001.zip › Supplementary_material/Tables/Suplemmentary_Table_1.xlsx]

## Sheet: Suplemmentary_Table_1
#node1	node2	node1_string_id	node2_string_id	neighborhood_on_chromosome	gene_fusion	phylogenetic_cooccurrence	homology	coexpression	experimentally_determined_interaction	database_annotated	automated_textmining	combined_score
HP_0017	HP_0039	85962.HP_0017	85962.HP_0039	0.043	0	0	0	0.449	0	0.141	0	0.507
HP_0017	HP_0530	85962.HP_0017	85962.HP_0530	0	0	0	0	0.405	0.318	0	0	0.577
HP_0017	HP_0528	85962.HP_0017	85962.HP_0528	0	0	0.325	0	0.449	0	0.141	0	0.652
HP_0017	HP_0524	85962.HP_0017	85962.HP_0524	0	0	0.775	0	0.053	0	0	0.041	0.777
HP_0017	HP_0525	85962.HP_0017	85962.HP_0525	0	0	0.724	0	0.346	0	0	0.041	0.811
HP_0017	HP_0040	85962.HP_0017	85962.HP_0040	0.043	0	0.774	0	0.449	0	0.141	0	0.883
HP_0017	HP_0527	85962.HP_0017	85962.HP_0527	0.084	0	0.775	0	0.597	0	0.167	0.092	0.925
HP_0039	HP_0530	85962.HP_0039	85962.HP_0530	0	0	0	0	0.472	0	0	0	0.472
HP_0039	HP_0525	85962.HP_0039	85962.HP_0525	0.042	0	0	0	0.476	0	0	0.045	0.478
HP_0039	HP_0459	85962.HP_0039	85962.HP_0459	0.043	0	0	0	0.449	0	0.141	0	0.507
HP_0039	cagE	85962.HP_0039	85962.HP_0544	0.043	0	0	0	0.449	0	0.141	0	0.507
HP_0039	HP_0040	85962.HP_0039	85962.HP_0040	0.773	0.862	0	0	0	0	0	0	0.967
HP_0039	HP_0527	85962.HP_0039	85962.HP_0527	0.063	0	0	0	0.642	0.895	0.182	0.096	0.969
HP_0040	HP_0530	85962.HP_0040	85962.HP_0530	0	0	0	0	0.472	0	0	0	0.472
HP_0040	HP_0525	85962.HP_0040	85962.HP_0525	0.042	0	0.518	0	0.476	0	0	0.045	0.738
HP_0040	HP_0524	85962.HP_0040	85962.HP_0524	0.047	0	0.768	0	0	0	0	0.045	0.77
HP_0040	cagE	85962.HP_0040	85962.HP_0544	0.043	0	0.765	0	0.449	0	0.141	0	0.879
HP_0040	HP_0459	85962.HP_0040	85962.HP_0459	0.043	0	0.775	0	0.449	0	0.141	0	0.884
HP_0040	HP_0527	85962.HP_0040	85962.HP_0527	0.063	0	0.761	0	0.642	0.895	0.182	0.096	0.992
HP_0459	HP_0530	85962.HP_0459	85962.HP_0530	0	0	0	0	0.405	0.318	0	0	0.576
HP_0459	HP_0528	85962.HP_0459	85962.HP_0528	0	0	0.362	0	0.449	0	0.141	0	0.671
HP_0459	HP_0524	85962.HP_0459	85962.HP_0524	0	0	0.775	0	0.053	0	0	0.041	0.777
HP_0459	HP_0525	85962.HP_0459	85962.HP_0525	0	0.001	0.728	0	0.346	0	0	0.041	0.814
HP_0459	HP_0527	85962.HP_0459	85962.HP_0527	0.084	0	0.775	0	0.596	0	0.167	0.276	0.94
HP_0524	cagT	85962.HP_0524	85962.HP_0532	0.352	0	0	0	0.046	0	0	0.563	0.706
HP_0524	HP_0530	85962.HP_0524	85962.HP_0530	0.387	0	0	0	0	0	0	0.586	0.735
HP_0524	cagE	85962.HP_0524	85962.HP_0544	0	0.058	0.775	0	0.053	0	0	0.508	0.888
HP_0524	HP_0528	85962.HP_0524	85962.HP_0528	0.568	0	0.388	0	0	0	0	0.636	0.895
HP_0524	HP_0525	85962.HP_0524	85962.HP_0525	0.774	0.161	0.727	0	0	0	0	0.541	0.973
HP_0524	HP_0527	85962.HP_0524	85962.HP_0527	0.604	0	0.775	0	0	0.282	0	0.631	0.973
HP_0525	cagT	85962.HP_0525	85962.HP_0532	0.216	0	0	0	0	0	0	0.507	0.597
HP_0525	HP_0530	85962.HP_0525	85962.HP_0530	0.387	0	0	0	0.363	0	0	0.611	0.835
HP_0525	HP_0528	85962.HP_0525	85962.HP_0528	0.472	0	0.229	0	0.476	0	0	0.639	0.913
HP_0525	cagE	85962.HP_0525	85962.HP_0544	0	0.222	0.751	0	0.346	0	0	0.461	0.922
HP_0525	HP_0527	85962.HP_0525	85962.HP_0527	0.505	0	0.731	0	0.495	0	0	0.625	0.971
HP_0527	HP_0530	85962.HP_0527	85962.HP_0530	0.594	0	0	0	0.609	0	0	0.61	0.933
HP_0527	cagE	85962.HP_0527	85962.HP_0544	0.084	0	0.775	0	0.596	0	0.167	0.558	0.963
HP_0527	cagT	85962.HP_0527	85962.HP_0532	0.289	0	0	0	0.044	0.8	0	0.767	0.964
HP_0527	HP_0528	85962.HP_0527	85962.HP_0528	0.751	0	0.671	0	0.642	0.978	0.182	0.814	0.999
HP_0528	cagE	85962.HP_0528	85962.HP_0544	0	0	0.502	0	0.449	0	0.141	0.534	0.875
HP_0528	HP_0530	85962.HP_0528	85962.HP_0530	0.613	0	0	0	0.472	0	0	0.591	0.909
HP_0528	cagT	85962.HP_0528	85962.HP_0532	0.447	0	0	0	0	0.8	0	0.638	0.956
HP_0530	cagT	85962.HP_0530	85962.HP_0532	0.285	0	0	0	0	0	0	0.526	0.646
HP_0530	cagE	85962.HP_0530	85962.HP_0544	0	0	0	0	0.405	0.318	0	0.439	0.752
cagE	cagT	85962.HP_0544	85962.HP_0532	0	0	0	0	0.192	0	0	0.726	0.769
