# Supplementary material for: A Proposal for a Consolidated Structural Model of the CagY Protein of Helicobacter pylori
Source: Int J Mol Sci. 2023 Nov 26;24(23):16781. doi: 10.3390/ijms242316781 (PMC10706595; doi:10.3390/ijms242316781)
Supplement: Supplementary file 1 [file ijms-24-16781-s001.zip › Supplementary_material/Tables/Suplemmentary_Table_2.xlsx]

## Sheet: Suplemmentary_Table_2
#term ID	term description	observed gene count	background gene count	strength	false discovery rate	matching proteins in your network (IDs)	matching proteins in your network (labels)
CL:2854	Mixed, incl. Bacterial secretion system, and Type IV secretion system, VirB10/TrbI	11	35	1.65	1.33e-15	85962.HP_0017,85962.HP_0039,85962.HP_0040,85962.HP_0459,85962.HP_0524,85962.HP_0525,85962.HP_0527,85962.HP_0528,85962.HP_0530,85962.HP_0532,85962.HP_0544	HP_0017,HP_0039,HP_0040,HP_0459,HP_0524,HP_0525,HP_0527,HP_0528,HP_0530,cagT,cagE
CL:2856	Bacterial secretion system, and Type IV secretion system, VirB10/TrbI	10	19	1.87	1.55e-15	85962.HP_0017,85962.HP_0039,85962.HP_0040,85962.HP_0524,85962.HP_0525,85962.HP_0527,85962.HP_0528,85962.HP_0530,85962.HP_0532,85962.HP_0544	HP_0017,HP_0039,HP_0040,HP_0524,HP_0525,HP_0527,HP_0528,HP_0530,cagT,cagE
CL:2859	Bacterial secretion system, and Type IV secretion system, VirB10/TrbI	7	10	2	8e-11	85962.HP_0524,85962.HP_0525,85962.HP_0527,85962.HP_0528,85962.HP_0530,85962.HP_0532,85962.HP_0544	HP_0524,HP_0525,HP_0527,HP_0528,HP_0530,cagT,cagE
CL:2869	Mixed, incl. Protein-exporting ATPase activity, and Type II/IV secretion system protein	4	5	2.06	8.25e-06	85962.HP_0524,85962.HP_0525,85962.HP_0530,85962.HP_0544	HP_0524,HP_0525,HP_0530,cagE
CL:2860	Mixed, incl. Conjugal transfer protein, and Type IV secretion system, VirB10/TrbI	3	5	1.93	0.00063	85962.HP_0527,85962.HP_0528,85962.HP_0532	HP_0527,HP_0528,cagT
CL:2881	Mixed, incl. Conjugal transfer protein, and Helicase HerA, central domain	3	5	1.93	0.00063	85962.HP_0017,85962.HP_0039,85962.HP_0040	HP_0017,HP_0039,HP_0040
