# Supplementary material for: A Proposal for a Consolidated Structural Model of the CagY Protein of Helicobacter pylori
Source: Int J Mol Sci. 2023 Nov 26;24(23):16781. doi: 10.3390/ijms242316781 (PMC10706595; doi:10.3390/ijms242316781)
Supplement: Supplementary file 1 [file ijms-24-16781-s001.zip › Supplementary_material/Tables/Suplemmentary_Table_5.xlsx]

## Sheet: Hoja1
AP model	Sequence
WT	FLQTAPIIALDKLIGLGKGRSERTPEFNYALGQAINGSMQSSAQMSNQILGQ
GS20	FLQTAPIIALDKLIGLGSGSGSGSGSGSGSGSGSGSGSMQSSAQMSNQILGQ
Xc (*)	FLQTAPIIALDKLIGVGSGIVTQQPFESNTSMQSSAQMSNQILGQ
(*)	Xhantomonas citri
