# Supplementary material for: A Proposal for a Consolidated Structural Model of the CagY Protein of Helicobacter pylori
Source: Int J Mol Sci. 2023 Nov 26;24(23):16781. doi: 10.3390/ijms242316781 (PMC10706595; doi:10.3390/ijms242316781)
Supplement: Supplementary file 1 [file ijms-24-16781-s001.zip › Supplementary_material/Tables/Suplemmentary_Table_3.xlsx]

## Sheet: Suplemmentary_Table_4
1st cysteine	2nd cysteine	Type	Chi1	Chi2	Chi3	Chi2p	Chi1p
A 92	A 102	LHS	-179.7	-88.4	-73.6	-53.6	-64.9
A 125	A 138	LHS	-177.3	-65.0	-77.7	-66.9	-64.7
A 163	A 176	LHS	-178.5	-61.7	-65.8	-67.2	-65.6
A 205	A 218	LHS	-176.6	-67.7	-78.3	-62.3	-61.1
A 237	A 250	LHS	-177.0	-67.7	-73.0	-60.8	-63.2
A 274	A 287	LHS	-179.3	-79.1	-71.6	-67.7	-61.9
A 306	A 319	LHS	-178.0	-71.8	-68.0	-85.2	-61.7
A 343	A 356	LHS	-179.6	-76.7	-69.1	-71.9	-65.4
A 382	A 395	LHS	179.1	-75.8	-73.5	-63.5	-63.7
A 420	A 433	LHS	-179.4	-85.1	-64.9	-78.1	-63.2
A 452	A 465	LHS	-176.6	-79.1	-62.5	-79.9	-61.0
A 489	A 502	LHS	179.8	-78.8	-72.3	-63.8	-63.1
A 527	A 540	LHS	-178.6	-65.4	-73.7	-71.1	-63.5
A 566	A 579	LHS	-179.9	-76.8	-76.5	-55.8	-62.3
A 604	A 617	LHS	-179.0	-74.9	-71.5	-67.5	-62.8
A 636	A 649	LHS	-177.4	-70.3	-69.2	-77.4	-61.7
A 673	A 686	LHS	-178.5	-64.1	-73.7	-71.6	-62.9
A 711	A 724	LHS	179.9	-76.8	-72.5	-64.7	-62.9
A 749	A 762	LHS	-178.9	-72.8	-71.2	-77.2	-61.6
A 781	A 794	LHS	-178.3	-83.7	-61.3	-88.6	-62.7
A 818	A 831	LHS	-179.9	-80.4	-66.3	-77.8	-63.7
A 856	A 869	LHS	-177.8	-78.5	-71.6	-61.9	-62.8
A 895	A 908	LHS	-177.8	-81.1	-63.3	-81.3	-63.2
A 927	A 940	LHS	-177.9	-75.0	-63.7	-91.0	-63.9
A 964	A 977	LHS	-178.5	-66.0	-75.7	-74.1	-62.3
A 1003	A 1016	LHS	-179.5	-76.8	-75.1	-59.6	-63.6
A 1042	A 1057	LHS	-174.6	-87.2	-59.0	-79.0	-63.3
A 1081	A 1094	LHS	-175.2	-84.9	-53.6	-78.8	-66.7
