# Supplementary material for: A Proposal for a Consolidated Structural Model of the CagY Protein of Helicobacter pylori
Source: Int J Mol Sci. 2023 Nov 26;24(23):16781. doi: 10.3390/ijms242316781 (PMC10706595; doi:10.3390/ijms242316781)
Supplement: Supplementary file 1 [file ijms-24-16781-s001.zip › Supplementary_material/Tables/Suplemmentary_Table_4.xls]

## Sheet: Suplemmentary_Table_3
PDB Hit	PDB accesion	RMSD	Protein name
1	7kogB	0.675	Lethocerus Myosin II complete coiled-coil domain resolved in its native environment
2	3hr2A	0.256	Low resolution, molecular envelope structure of type I collagen in situ determined by fiber diffraction. Single type I collagen molecule, post rigid body refinement, 'relaxed'
3	1c1gA	0.193	CRYSTAL STRUCTURE OF TROPOMYOSIN AT 7 ANGSTROMS RESOLUTION IN THE SPERMINE-INDUCED CRYSTAL FORM
4	6yvuB	0.171	Condensin complex from S.cerevisiae ATP-free apo non-engaged state
5	6f1tX	0.168	Cryo-EM structure of two dynein tail domains bound to dynactin and BICDR1
6	6z9lA	0.163	Enterococcal PrgA
7	1sjjA	0.161	Cryo-EM Structure of Chicken Gizzard Smooth Muscle alpha-Actinin
8	6jlbA	0.158	Crystal structure of lamin A/C fragment and assembly mechanisms of intermediate filaments
9	6l5jA	0.155	Crystal structure of human rootletin 1108-1317
